# Supplementary material for: First Clinical Case of Equine Parvovirus-Hepatitis-Related Theiler’s Disease in Asia
Source: Viruses. 2021 Sep 24;13(10):1917. doi: 10.3390/v13101917 (PMC8541225; doi:10.3390/v13101917)
Supplement: Supplementary file 1 [file viruses-13-01917-s001.zip]

Archive with 1 entries (1 files):
- viruses-1388809-supplementary.pdf
